# Supplementary material for: miR-1915 and miR-1225-5p Regulate the Expression of CD133, PAX2 and TLR2 in Adult Renal Progenitor Cells
Source: PLoS One. 2013 Jul 8;8(7):e68296. doi: 10.1371/journal.pone.0068296 (PMC3704645; doi:10.1371/journal.pone.0068296)
Supplement: Table S1 — Predicted target of miRNAs differentially expressed by ARPCs versus RPTECs with a fold-change ≥2. The genes reported in the table represents only genes of great interest for stem cell biology and were identified by the algorithms for the identification of microRNA targets that are present in miRBase 17.0, TargetScan 5.2, PicTar and RNA22 1.0 with high alignment score output. The green boxes represent the down-regulated miRNAs, instead red boxes show the up-regulated miRNAs. The blue boxes indicate the target genes predicted by at least 2 of 4 bioinformatic algorithms. The numbers in blue boxes represent the binding energy of the miRNA–target duplex. (see Excel file) (XLS) [file pone.0068296.s002.xls]

## Sheet: Foglio1
	down	up	up	down	down	down	up	up	up	up	up	up	down	up
	hsa-miR-1181	hsa-miR-100	hsa-miR-125b	hsa-miR-373*	hsa-miR-371-5p	hsa-miR-1225-5p	hsa-miR-17	hsa-miR-130b	hsa-miR-20b	hsa-miR-15b	hsa-miR-455-3p	hsa-miR-16	hsa-miR-1915	hsa-miR-193b
ADAM11			-28.5 3'UTR
ADAM12					-24.7 3'UTR			-28.8 3'UTR
ADAM33							-30.7 3'UTR		-30.7 3'UTR
ADAM9			-29.8 3'UTR				-30.2 CDS		-25 3'UTR
AQP10													-27.4 CDS
AQP11					-27.4 CDS			-33.8 CDS				-24.3 CDS
AQP2														-29.3 CDS
AQP4						-25.9 3'UTR
AQP6			-33.9 CDS										-36.3 5'UTR
AQP8							-28.1 CDS		-24.3 CDS				-30.2 CDS
BCL2			-26.5 3'UTR			-25.3 3'UTR	-26.5 3'UTR			-30.5 3'UTR		-28.3 3'UTR	-42.7 3'UTR
BCL2L1														-27.4 3'UTR
BCL2L2												-29.6 3'UTR
BCL9												-26.4 3'UTR
BCL9L												-30.8 3'UTR
BMP2			-23.4 CDS				-24.1 CDS		-24.7 CDS
BMP3								-27.2 3'UTR
BMP6											-25.2 CDS
BMP7							-35.6 3'UTR		-35.6 3'UTR
BMP8A										-27.1 CDS			-23.1 CDS
BMP8B						-25.5 3'UTR	29.3 3'UTR		29.3 3'UTR
BMPR1A										-24.5 3'UTR		-24.5 3'UTR
BMPR1B			-28.6 3'UTR					-29.3 5'UTR
BMPR2		-24.8 3'UTR	-25.6 3'UTR			-31.9 3'UTR	-35.9 3'UTR	-30.6 3'UTR	-35.9 3'UTR					-28.3 3'UTR
CASP10				-26.7 CDS					-25.6 3'UTR
CCL1							-23.4 3'UTR	-24.7 3'UTR	-26.5 3'UTR
CCL11													-25.3 CDS
CCL13					-30.0 3'UTR						-28.79 3'UTR
CCL19
CCL2 (MCP1)													-26.7 3'UTR
CCL22													-24.8 3'UTR
CCL4			-30.6 3'UTR
CCL5							-35.9 3'UTR		-24.3 3'UTR				-27.7 3'UTR
CCL8										-27.7 3'UTR
CCNC					-26.5 3'UTR
CCND1						-35.9 3'UTR	-30.1 3'UTR		-30.3 3'UTR	-27.2 3'UTR		-28 CDS
CCND2							-28.3 3'UTR		-24.8 3'UTR	-23.8 3'UTR		-28.8 3'UTR
CCND3								-24.3 3'UTR		-27.1 3'UTR
CCNE1										-28.33'UTR		-23.3 CDS
CCNE2											-25.3 3'UTR
CCNF													-27.9 CDS
CCNG2							-23.3 3'UTR		-23.4 3'UTR
CCNI2						-29.1 3'UTR
CCNJ			-23.1 CDS				-27.2 3'UTR		-33.1 CDS	-25.7 CDS		-24.6 CDS
CCNL2						-32.5 3'UTR		-24.2 3'UTR
CCNM1			-30.4 3'UTR
CCNM2
CCNT2										-26.6 3'UTR		-26.1 3'UTR
CCNY					-25.1 3'UTR	-30 3'UTR
CCRK						-30.0 3'UTR						-34.2 3'UTR
CD133(PROM1)		-25.3 CDS					-24.7 CDS	-26.6 5'UTR					-34.2 3'UTR
CD302						-35.9 3'UTR
CD40										-36.2 3'UTR
CD44													-35.7 CDS
CD93											-26.5 3'UTR
CDH1				-24.9 3'UTR		-37.2 3'UTR
CDH5					-28.8 3'UTR
CDH6						-33.8 3'UTR
CDK5R1										-28.2 3'UTR			-30.4 3'UTR
CDK6						-28.1 CDS				-27.6 3'UTR
CDK9											-24.9 CDS
CDKL2											-24.7 3'UTR
CDKL4						-30.4 CDS
CDKN1A								-31.4 3'UTR	-25.5 3'UTR
CDKN2B	-31.3 3'UTR					-32.8 3'UTR
CNNM3							-29.7 3'UTR		-25.5 CDS
CNNM4						-38.2 3'UTR
COL12A1										-25.1 3'UTR
COL14A1					-30.5 3'UTR
COL18A1	35.8 3'UTR												27.8 3'UTR
COL19A1							-24.9 3'UTR	-24.3 3'UTR	-23.3 3'UTR
COL1A1					-29.6 3'UTR							-27.3 3'UTR	-35.3 3'UTR
COL20A1								-27 CDS
COL24A1						-30.7 3'UTR				-25.9 3'UTR
COL24A1												-25.5 3'UTR
COL2A1								-25.5 3'UTR
COL4A3			-30.2 CDS			-30.0 3'UTR	-26.1 CDS		-25.2 3'UTR
COL4A3BP													-29.3 3'UTR
COL5A1											-23.4 3'UTR
COL6A3								-25 CDS
COL8A2								-34.2 3'UTR					-28.8 3'UTR
COL9A2														-26 CDS
CXCL10										-26.2 3'UTR
CXCL12					-23.3 3'UTR
CXCL13			-30.4 3'UTR
CXCL14							-30.2 3'UTR		-29 3'UTR
CXCL16		-25 5'UTR
CXCL17						-27.5 3'UTR
CXCL2														-23.3 3'UTR
CXCL6							-25.8 3'UTR	-23.9 CDS	-23.1 CDS
CXCR3											-39.2 CDS
CXCR5													-32.5 3'UTR
CXCR7		-29.6 3'UTR									-25 3'UTR
EFNA1													-23.9 CDS
EFNA3													-31.5 3'UTR
EFNA4								-29.1 CDS					-27.8 3'UTR	-24.9 3'UTR
EFNB1							-25.6 5'UTR		-27.5 5'UTR				-31.2 3'UTR
EFNB2							-24.5 3'UTR	-29.8 3'UTR	-33.9 3'UTR	-25.4 CDS		-23.9 CDS
FGF1
FGF11						-28.5 3'UTR
FGF13						-28.7 CDS
FGF14					-34.9 CDS
FGF17													-25.4 5'UTR
FGF18							-25.8 CDS		-25.8 CDS
FGF19							-23.7 CDS						-35.5 5'UTR	-30.3 3'UTR
FGF2							-27.5 3'UTR		-27.5 3'UTR	-26.5 3'UTR		-26.7 3'UTR
FGF4							-31.7 3'UTR		-30.5 3'UTR
FGF5			-25.9 3'UTR				-23.3 3'UTR		-26 CDS
FGF7							-28.2 3'UTR			-28.5 3'UTR	-25.3 3'UTR	-28.6 3'UTR
FGF8													-32.8 3'UTR
FGF9								-24.2 3'UTR		-24.6 3'UTR
FGFR1			-29.6 3'UTR				-27.4 CDS		-24.4 3'UTR	-24.3 CDS			-26.2 3'UTR
FGFR2			-31 5'UTR	-28.1 3'UTR							-30.8 CDS
FGFR3	-39.2 CDS	-27.8 CDS									-31.2 3'UTR		-34.7 3'UTR
FGFR4										-29.4 3'UTR
HOXA1		-24.4 3'UTR				-27.1 3'UTR
HOXA10										-23 3'UTR		-28.4 3'UTR
HOXA3				-27.5 CDS				-26.7 3'UTR		-25.8 3'UTR		-24.2 3'UTR
HOXA4							-27.6 CDS
HOXA5								-25.6 3'UTR
HOXB13						-28.2 3'UTR
HOXB3			-31.1 5'UTR			-39.1 CDS		-27.8 3'UTR
HOXB4													-32.5 3'UTR	-26.5 3'UTR
HOXB5				-26.5 3'UTR
HOXC11										-23.9 CDS		-29.4 CDS
HOXC4							-31.8 3'UTR						-34.5 3'UTR
HOXC6			-36.6 3'UTR
HOXC8								-25.4 3'UTR		-29.2 3'UTR		-24.2 3'UTR
HOXC9													-25.9 3'UTR
HOXD1			-25.6 3'UTR					-24.8 3'UTR		-26.2 3'UTR		-26.2 3'UTR
HOXD13														-30.3 CDS
HOXD4													-25.9 CDS
HOXD9			-30.8 CDS							-25.9 3'UTR
IGF1						-28 3'UTR		-30.1 3'UTR		-23.8 5'UTR
IGF1R		-29.6 3'UTR								-24.6 3'UTR
IGF2BP1							-27.3 3'UTR	-26.8 3'UTR	-28.1 3'UTR				-28.8 3'UTR	-27.5 3'UTR
IGF2R		-25 CDS			-28.8 CDS					-28.4 CDS		-28.7 CDS
IGFBP3		-25.8 CDS	-25.8 CDS
IGFBP4											-25.8 3'UTR
IGFBP5								-26.8 3'UTR						-24.6 3'UTR
IL10							-35.9 3'UTR		-35.9 3'UTR		-35.9 3'UTR
IL10RA										-28 3'UTR			-33.2 3'UTR
IL11							-31.6 3'UTR		-29.7 3'UTR
IL11RA													-29.9 3'UTR
IL12RB1						-30.7 CDS
IL12RB2							-37 3'UTR		-37 3'UTR
IL13										-28.5 3'UTR
IL15								-25.2 3'UTR
IL15RA						-29.9 3'UTR			-26.8 5'UTR
IL16			-30.6 3'UTR
IL17A						-27.8 CDS
IL17RA								-25.8 3'UTR
IL17RB						-29.8 3'UTR
IL17RD							-28.7 3'UTR		-25.9 3'UTR				-24.2 3'UTR	-30 3'UTR
IL17RE										-30.4 CDS		-29.6 CDS
IL18RAP													-25.9 CDS
IL1B						-31.6 3'UTR		-29.7 3'UTR
IL1F5
IL1F8					-27 3'UTR					-32 3'UTR
IL1F9						-24.2 CDS							-28.6 CDS
IL1R1							-24.1 CDS		-26 3'UTR
IL1RAP						-31 3'UTR	-23.9 CDS	-24 3'UTR
IL20										-33.9 3'UTR
IL20RB	-28.5 3'UTR												-31.3 3'UTR
IL22RA1			-25.3 3'UTR				-29.5 3'UTR							-29.9 CDS
IL23A													-28.2 CDS
IL23R							-34.3 3'UTR	-28.4 3'UTR	-34.3 3'UTR
IL25									-27.5 3'UTR
IL27RA						-28.8 3'UTR	-26.3 3'UTR		-29.7 3'UTR
IL2RB													-26.8 3'UTR
IL2RB			-30 3'UTR
IL3					-28.3 3'UTR
IL32													-28 CDS
IL33						-30.9 3'UTR
IL5							-30.8 3'UTR		-29 3'UTR
IL5RA							-25.6 3'UTR				-23.8 3'UTR
IL6							-28.6 CDS			-23.7 3'UTR
IL6R							-36.6 3'UTR		-27 3'UTR
IL6R			-28.6 3'UTR
IL8						-24.3 3'UTR	-29.9 CDS		-25.4 CDS
IL8RA													-29.6 CDS
INHBA						-26.8 3'UTR
INHBB								-26.5 3'UTR					-28.7 3'UTR
IRAK1													-33.1 3'UTR
IRAK2										-26.8 3'UTR
IRAK4							-27.6 3'UTR		-25.5 3'UTR
ITGA10				-24.7 3''UTR						-24 3'UTR
ITGA2										-26.4 3'UTR		-25.6 3'UTR
ITGA2B							-25.1 CDS
ITGA3													-32.5 5'UTR
ITGA4							-26 3'UTR	-23.6 CDS	-25.2 3'UTR
ITGA5							-23.4 3'UTR
ITGA6						-28.4 3'UTR
ITGA7			-33.7 3'UTR
ITGA9			-29.4 3'UTR
ITGAL							-35.9 3'UTR		-35.9 3'UTR				-29.1 3'UTR
ITGB1														-25.3 5'UTR
ITGB1BP3			-25.1 3'UTR
ITGB3			-34.5 3'UTR
ITGB4													-33.8 CDS
ITGB5										-24.5 3'UTR
ITGB7						-29.4 CDS
ITGB8				-24.6 3'UTR			-24.6 5'UTR	-23.4 3'UTR	-24.4 3'UTR
LAMA3							-25.8 CDS		'-24.6 CDS				-28.4 CDS
LAMB4														-28.6 CDS
LAMC1							-27.2 3'UTR	-27.4 CDS	-27.2 3'UTR	-23.3 3'UTR		-26.1 CDS		-27 3'UTR
LAMC2										-25.2 CDS				-25.1 CDS
LAMC3						-30 3'UTR
MMP10								-31.9 3'UTR
MMP11			-26.7 3'UTR
MMP13								-29 3'UTR
MMP14						-34 3'UTR							-31.8 3'UTR
MMP15													-27.3 3'UTR
MMP17													-33.7 CDS
MMP19							-24.9 3'UTR						-23.3 3'UTR	-24.6 3'UTR
MMP2			-30.3 3'UTR				-33.7 3'UTR		-30.4 3'UTR				-37.1 5'UTR
MMP24							-27.8 3'UTR			-23.7 3'UTR			-31.6 3'UTR
MMP26											-24.2 5'UTR
MMP3							-27.9 CDS						-25.5 CDS
MMP5			-27.4 3'UTR
MMP8						-26 3'UTR								-24.3 3'UTR
NFKB2
OSM							-24.8 CDS		-26.7 3'UTR					-29.2 3'UTR
PAX-2										-27.1 3'UTR	-23.3 5'UTR		-25.5 3'UTR
PAX-5													-25 3'UTR
PAX-8						-28.5 CDS
PAX-9					-26.3 3'UTR
PCDH1													-27.5 CDS
PCDH15						-26.7 3'UTR
PCDH17					-25.8 3'UTR							-27.8 CDS
PCDH21						-33.8 3'UTR
PCDH9												-28 CDS
PCDHA1							-31.9 CDS		-34 CDS	-25.6 CDS		-25.7 CDS
PCDHA10							-24.7 3'UTR		-23.7 3'UTR	-25.9 CDS		-23 3'UTR
PCDHA11							-24.7 3'UTR		-23.7 3'UTR	-24.6 CDS		-23 3'UTR
PCDHA12							-24.7 3'UTR		-23.7 3'UTR	-25.6 CDS		-23 3'UTR
PCDHA13							-24.7 3'UTR		-23.7 3'UTR	-24.4 CDS		-23 3'UTR
PCDHA18					-34.5 3'UTR
PCDHA2							-31.9 CDS		-34 CDS	-29.1 CDS		-33 CDS
PCDHA3							-24.7 3'UTR		-23.7 3'UTR	-26.9 CDS		-23 3'UTR
PCDHA4							-31.9 CDS		-34 CDS	-26.9 CDS		-29 CDS
PCDHA5							-31.9 CDS		-34 CDS	-26.1 CDS		-34.5 CDS
PCDHA6							-24.7 3'UTR		-23.7 3'UTR	-26.9 CDS		-23 3'UTR
PCDHA7					-31.5 CDS		-31.9 CDS		-34 CDS	-33CDS		-32.8 CDS
PCDHA8					-28.2 3'UTR		-24.7 3'UTR		-25.4 CDS	-26.9 CDS		-25.1 CDS
PCDHA9							-31.9 CDS		-27.7 3'UTR	-23.6 3'UTR		-32.4 CDS
PCDHAC1							-24.7 3'UTR		-23.7 3'UTR	-25.2 CDS		-23 3'UTR
PCDHAC2							-24.7 3'UTR		-23.7 3'UTR	-27.2 CDS		-23 3'UTR
PCDHB12					-28.7 CDS
PCDHB4						-39.4 CDS
PCDHB7					-24.7 CDS
PCDHGA1						-29.8 CDS
PCDHGA10						-34.6 3'UTR							-27.9 CDS
PCDHGA11						-34.6 3'UTR							-27.9 CDS
PCDHGA12						-34.6 3'UTR							-36.09 CDS
PCDHGA2						-34.6 3'UTR							-36.09 CDS
PCDHGA3						-34.6 3'UTR							-23.2 CDS
PCDHGA4						-34.6 3'UTR							-23.2 CDS
PCDHGA5						-34.6 3'UTR							-32.6 CDS
PCDHGA6						-34.6 3'UTR							-31.6 CDS
PCDHGA7						-34.6 3'UTR							-36.1 CDS
PCDHGA8						-34.6 3'UTR							-31.4 CDS
PCDHGA9						-34.6 3'UTR							-31.4 CDS
PCDHGB1						-34.6 3'UTR							-33 CDS
PCDHGB2						-34.6 3'UTR							-29.2 CDS
PCDHGB3						-34.6 3'UTR							-31.6 CDS
PCDHGB4						-34.6 3'UTR							-27.2 CDS
PCDHGB5						-34.6 3'UTR							-26.2 CDS
PCDHGB6						-34.6 3'UTR							-30.2 CDS
PCDHGB7						-34.6 3'UTR							-31.5 CDS
PCDHGC3						-34.6 3'UTR							-25.6 CDS
PCDHGC4						-34.6 3'UTR							-27.2 CDS
PCDHGC5						-34.6 3'UTR							-27.2 CDS
RUNX1	-29.5 CDS						-23.8 3'UTR		-23.6 3'UTR
RUNX1T1										-25.4 3'UTR				-27.2 3'UTR
RUNX2						-27.9 CDS
RUNX3					-31.10 CDS		-23.3 3'UTR	-31 3'UTR	-23.3 3'UTR				-28 3'UTR
SMAD2			-31.6 3'UTR								-29.0 3'UTR	-26 3'UTR	-34.2 3'UTR
SMAD3					-33.6 5'UTR					-28.4 3'UTR
SMAD4			-28.1 3'UTR		-23.8 3'UTR			29.3 3'UTR		-29.2 3'UTR
SMAD5							-27 3'UTR	-25.1 3'UTR	-26.5 3'UTR	-27.5 3'UTR		-25.7 3'UTR
SMAD6							-23.8 5'UTR		-24.4 5'UTR
SMAD7					-33.2 3'UTR		-24.3 3'UTR		-25 3'UTR	-27.1 3'UTR		-30.3 5'UTR
SNIP1								-25.7 CDS
TLR-2						-26.9 5'UTR
TLR-3						-27.7 CDS
TLR-4						-24.8 3'UTR
TLR-5							-24.3 3'UTR		-24.2 3'UTR
TLR-6					-25.3 3'UTR
TLR-7							-34.3 3'UTR		-34.3 3'UTR
TNF2								-31.1 3'UTR
TNFAIP1			-24.7 3'UTR			-35.5 3'UTR	-31.8 3'UTR		-31.2 3'UTR	-26.5 3'UTR			-39.6 3'UTR	-27 3'UTR
TNFAIP2			-31.2 3'UTR										-34 3'UTR
TNFAIP3			-30.8 3'UTR
TNFAIP8						-26.6 5'UTR
TNFRSF10A							-37 3'UTR		-37 3'UTR	-26.9 CDS
TNFRSF10C														-29.2 3'UTR
TNFRSF10D							-27.3 3'UTR		-27.3 3'UTR				-33.2 CDS
TNFRSF12A													-31 3'UTR
TNFRSF14							-25.4 3'UTR		-25.4 3'UTR					-29.7 3'UTR
TNFRSF1B							-23.9 3'UTR	-24.8 CDS
TNFRSF1B								-29.1 3'UTR	-23.1 3'UTR
TNFRSF21				-24.6 3'UTR			-28.7 3'UTR	-23.6 3'UTR	-27.9 3'UTR
TNFRSF6B								-28.6 3'UTR
TNFRSF8													-26.1 3'UTR
TNFSF11							-30.8 3'UTR		-29 3'UTR				-31.2 3'UTR
TNFSF4			-23.9 3'UTR
TRAF4											-23.4 CDS
TRAF7		-28.3 CDS	-35.6 3'UTR
VEGFA							-36.4 3'UTR		-38.2 3'UTR	-26.3 CDS
VEGFC
WNT1						-26.6 3'UTR
WNT10A						-27.7 CDS
WNT2B						-23.8 3'UTR
WNT3A										-25.4 3'UTR		-25.8 3'UTR	-36.3 3'UTR
WNT4						-32.9 CDS				-28.3 CDS			-31 CDS
WNT5A						-36.1 CDS
WNT5B										-29.7 3'UTR
WNT7A										-26.1 3'UTR		-24.7 3'UTR
WNT7B							-28.6 3'UTR		-28.2 3'UTR
WNT8B					-26.5 3'UTR
