# Supplementary material for: miR-1915 and miR-1225-5p Regulate the Expression of CD133, PAX2 and TLR2 in Adult Renal Progenitor Cells
Source: PLoS One. 2013 Jul 8;8(7):e68296. doi: 10.1371/journal.pone.0068296 (PMC3704645; doi:10.1371/journal.pone.0068296)
Supplement: Table S2 — ARPC miRNAs and mRNAs with an inverse pairs expression relationships obtained merging miRNAs with modulated genes resulting from the gene expression profile (GEO Series Accession Number GSE8611). miRNAs were strongly interconnected with the expressed mRNAs with an inverse pairs expression relationships. (see Excel file) (XLS) [file pone.0068296.s003.xls]

## Sheet: Foglio1
Supplementary Table 2. miRNAs and mRNAs with an inverse pairs expression relationships.
miRNA ID	Fold Change	Gene ID	Gene Symbol	Fold Change	Pathway
hsa-miR-1225-5p	−3.994	214749_s_at	ARMCX6	2.04
hsa-miR-1225-5p	−3.994	202672_s_at	ATF3	4.391	PI3K Signaling in B Lymphocytes
hsa-miR-1225-5p	−3.994	218451_at	CDCP1	4.634
hsa-miR-1225-5p	−3.994	213428_s_at	COL6A1	1.984
hsa-miR-1225-5p	−3.994	200621_at	CSRP1	4.125
hsa-miR-1225-5p	−3.994	221903_s_at	CYLD	3.117
hsa-miR-1225-5p	−3.994	204780_s_at	FAS	3.078	Allograft Rejection Signaling,Altered T Cell and B Cell Signaling in Rheumatoid Arthritis,Apoptosis Signaling,Aryl Hydrocarbon Receptor Signaling,Autoimmune Thyroid Disease Signaling,CCR5 Signaling in Macrophages,Crosstalk between Dendritic Cells and Natural Killer Cells,Cytotoxic T Lymphocyte-mediated Apoptosis of Target Cells,Death Receptor Signaling,Graft-versus-Host Disease Signaling,Hepatic …
hsa-miR-1225-5p	−3.994	219390_at	FKBP14	1.859
hsa-miR-1225-5p	−3.994	202859_x_at	IL8	26.295	Airway Pathology in Chronic Obstructive Pulmonary Disease,Atherosclerosis Signaling,Bladder Cancer Signaling,Communication between Innate and Adaptive Immune Cells,Glucocorticoid Receptor Signaling,HMGB1 Signaling,Hepatic Cholestasis,Hepatic Fibrosis / Hepatic Stellate Cell Activation,IL-17 Signaling,IL-17A Signaling in Gastric Cells,IL-6 Signaling,IL-8 Signaling,Role of Cytokines in Mediating Co…
hsa-miR-1225-5p	−3.994	215177_s_at	ITGA6	2.592	Agrin Interactions at Neuromuscular Junction,CDK5 Signaling,Caveolar-mediated Endocytosis Signaling,Germ Cell-Sertoli Cell Junction Signaling,Integrin Signaling,NF-κB Activation by Viruses,Reelin Signaling in Neurons,Role of Tissue Factor in Cancer,Virus Entry via Endocytic Pathways
hsa-miR-1225-5p	−3.994	204627_s_at	ITGB3	2.055	Agrin Interactions at Neuromuscular Junction,Caveolar-mediated Endocytosis Signaling,Clathrin-mediated Endocytosis Signaling,Glioma Invasiveness Signaling,HER-2 Signaling in Breast Cancer,ILK Signaling,Integrin Signaling,Macropinocytosis Signaling,NF-κB Activation by Viruses,P2Y Purigenic Receptor Signaling Pathway,Reelin Signaling in Neurons,Role of Osteoblasts, Osteoclasts and Chondrocytes in R…
hsa-miR-1225-5p	−3.994	221584_s_at	KCNMA1	2.148
hsa-miR-1225-5p	−3.994	209552_at	PAX8	2.104
hsa-miR-1225-5p	−3.994	202075_s_at	PLTP	2.655	FXR/RXR Activation,LPS/IL-1 Mediated Inhibition of RXR Function,LXR/RXR Activation
hsa-miR-1225-5p	−3.994	212013_at	PXDN	3.099
hsa-miR-1225-5p	−3.994	212311_at	SEL1L3	2.881
hsa-miR-1225-5p	−3.994	222258_s_at	SH3BP4	2.791	Clathrin-mediated Endocytosis Signaling
hsa-miR-1225-5p	−3.994	202936_s_at	SOX9	4.678	Wnt/β-catenin Signaling
hsa-miR-130b	3.721	207275_s_at	ACSL1	-7.965	Fatty Acid Metabolism,Glycolysis/Gluconeogenesis,LPS/IL-1 Mediated Inhibition of RXR Function,Propanoate Metabolism,Pyruvate Metabolism,Type II Diabetes Mellitus Signaling
hsa-miR-130b	3.721	201924_at	AFF1	-1.665
hsa-miR-130b	3.721	203566_s_at	AGL	-2.626	Starch and Sucrose Metabolism
hsa-miR-130b	3.721	201302_at	ANXA4	-3.368
hsa-miR-130b	3.721	219558_at	ATP13A3	-2.107
hsa-miR-130b	3.721	209281_s_at	ATP2B1	-1.948	Calcium Signaling
hsa-miR-130b	3.721	208747_s_at	C1S	-4.48	Acute Phase Response Signaling,Complement System,Role of Macrophages, Fibroblasts and Endothelial Cells in Rheumatoid Arthritis
hsa-miR-130b	3.721	201975_at	CLIP1	-1.619	Cdc42 Signaling
hsa-miR-130b	3.721	222073_at	COL4A3	-3.029
hsa-miR-130b	3.721	218102_at	DERA	-2.338	Pentose Phosphate Pathway
hsa-miR-130b	3.721	212420_at	ELF1	-2.09	ERK/MAPK Signaling,HGF Signaling
hsa-miR-130b	3.721	221950_at	EMX2	-2.828
hsa-miR-130b	3.721	211458_s_at	GABARAPL1	-2.896
hsa-miR-130b	3.721	207574_s_at	GADD45B	-2.343	ATM Signaling,Hereditary Breast Cancer Signaling,p53 Signaling
hsa-miR-130b	3.721	208629_s_at	HADHA	-1.585	Bile Acid Biosynthesis,Butanoate Metabolism,Fatty Acid Elongation in Mitochondria,Fatty Acid Metabolism,Lysine Degradation,Propanoate Metabolism,Pyruvate Metabolism,Synthesis and Degradation of Ketone Bodies,Tryptophan Metabolism,Valine, Leucine and Isoleucine Degradation,β-alanine Metabolism
hsa-miR-130b	3.721	213069_at	HEG1	-1.857
hsa-miR-130b	3.721	209297_at	ITSN1	-3.273	Axonal Guidance Signaling,Caveolar-mediated Endocytosis Signaling,Ephrin Receptor Signaling,Virus Entry via Endocytic Pathways
hsa-miR-130b	3.721	201153_s_at	MBNL1	-2.109
hsa-miR-130b	3.721	216321_s_at	NR3C1	-2.173	Acute Phase Response Signaling,Estrogen Receptor Signaling,Glucocorticoid Receptor Signaling,IL-4 Signaling,MIF-mediated Glucocorticoid Regulation,PXR/RXR Activation,Prolactin Signaling
hsa-miR-130b	3.721	212181_s_at	NUDT4	-2.26
hsa-miR-130b	3.721	204049_s_at	PHACTR2	-1.836
hsa-miR-130b	3.721	218517_at	PHF17	-1.666
hsa-miR-130b	3.721	206631_at	PTGER2	-10.876	Colorectal Cancer Metastasis Signaling,Eicosanoid Signaling,Endothelin-1 Signaling,G-Protein Coupled Receptor Signaling,Renin-Angiotensin Signaling,cAMP-mediated signaling
hsa-miR-130b	3.721	202716_at	PTPN1	-3.127	Caveolar-mediated Endocytosis Signaling,Insulin Receptor Signaling,JAK/Stat Signaling,Role of JAK2 in Hormone-like Cytokine Signaling
hsa-miR-130b	3.721	214043_at	PTPRD	-2.048
hsa-miR-130b	3.721	204944_at	PTPRG	-1.672	Nitrogen Metabolism
hsa-miR-130b	3.721	203329_at	PTPRM	-2.342
hsa-miR-130b	3.721	205645_at	REPS2	-4.383
hsa-miR-130b	3.721	213236_at	SASH1	-1.627
hsa-miR-130b	3.721	212451_at	SECISBP2L	-2.096
hsa-miR-130b	3.721	205920_at	SLC6A6	-6.519
hsa-miR-130b	3.721	216841_s_at	SOD2	-2.387	Acute Phase Response Signaling,Mitochondrial Dysfunction,NRF2-mediated Oxidative Stress Response
hsa-miR-130b	3.721	201061_s_at	STOM	-1.921
hsa-miR-15b	3.067	204348_s_at	AK4	-2.632	AMPK Signaling,Purine Metabolism,Pyrimidine Metabolism
hsa-miR-15b	3.067	200612_s_at	AP2B1	-2.512	CTLA4 Signaling in Cytotoxic T Lymphocytes,Clathrin-mediated Endocytosis Signaling,GABA Receptor Signaling,Virus Entry via Endocytic Pathways
hsa-miR-15b	3.067	214953_s_at	APP	-1.54	Amyloid Processing,Docosahexaenoic Acid (DHA) Signaling,Mitochondrial Dysfunction,Neuroprotective Role of THOP1 in Alzheimer's Disease,Reelin Signaling in Neurons
hsa-miR-15b	3.067	219558_at	ATP13A3	-2.107
hsa-miR-15b	3.067	207507_s_at	ATP5G3	-1.726	Citrate Cycle,Glutathione Metabolism,Oxidative Phosphorylation,Purine Metabolism
hsa-miR-15b	3.067	211631_x_at	B4GALT1	-2.99	Galactose Metabolism,Keratan Sulfate Biosynthesis,N-Glycan Biosynthesis
hsa-miR-15b	3.067	203685_at	BCL2	-1.561	Amyotrophic Lateral Sclerosis Signaling,Apoptosis Signaling,Ceramide Signaling,Cytotoxic T Lymphocyte-mediated Apoptosis of Target Cells,Death Receptor Signaling,Docosahexaenoic Acid (DHA) Signaling,Glucocorticoid Receptor Signaling,Hepatic Fibrosis / Hepatic Stellate Cell Activation,IL-15 Signaling,IL-8 Signaling,Induction of Apoptosis by HIV1,Interferon Signaling,Melanocyte Development and Pigm…
hsa-miR-15b	3.067	209301_at	CA2	-3.207	Nitrogen Metabolism
hsa-miR-15b	3.067	210026_s_at	CARD10	-2.007	B Cell Receptor Signaling,NF-κB Signaling,PI3K Signaling in B Lymphocytes
hsa-miR-15b	3.067	208022_s_at	CDC14B	-1.979
hsa-miR-15b	3.067	201942_s_at	CPD	-3.716
hsa-miR-15b	3.067	202436_s_at	CYP1B1	-2.548	Arachidonic Acid Metabolism,Aryl Hydrocarbon Receptor Signaling,Fatty Acid Metabolism,Linoleic Acid Metabolism,Metabolism of Xenobiotics by Cytochrome P450,Tryptophan Metabolism,Xenobiotic Metabolism Signaling
hsa-miR-15b	3.067	214724_at	DIXDC1	-3.411
hsa-miR-15b	3.067	215210_s_at	DLST	-2.963	Citrate Cycle,Lysine Degradation
hsa-miR-15b	3.067	203810_at	DNAJB4	-1.814	Aldosterone Signaling in Epithelial Cells,NRF2-mediated Oxidative Stress Response,Protein Ubiquitination Pathway
hsa-miR-15b	3.067	221497_x_at	EGLN1	-1.588	HIF1α Signaling
hsa-miR-15b	3.067	1487_at	ESRRA	-1.621
hsa-miR-15b	3.067	204560_at	FKBP5	-10.073	Glucocorticoid Receptor Signaling,NRF2-mediated Oxidative Stress Response
hsa-miR-15b	3.067	211458_s_at	GABARAPL1	-2.896
hsa-miR-15b	3.067	201722_s_at	GALNT1	-2.965	O-Glycan Biosynthesis
hsa-miR-15b	3.067	200947_s_at	GLUD1	-2.873	Arginine and Proline Metabolism,D-glutamine and D-glutamate Metabolism,Glutamate Metabolism,Nitrogen Metabolism,Urea Cycle and Metabolism of Amino Groups
hsa-miR-15b	3.067	215794_x_at	GLUD2	-2.423	Arginine and Proline Metabolism,D-glutamine and D-glutamate Metabolism,Glutamate Metabolism,Nitrogen Metabolism,Urea Cycle and Metabolism of Amino Groups
hsa-miR-15b	3.067	202581_at	HSPA1A/HSPA1B	-4.877	Aldosterone Signaling in Epithelial Cells,Glucocorticoid Receptor Signaling,Huntington's Disease Signaling,Protein Ubiquitination Pathway
hsa-miR-15b	3.067	203628_at	IGF1R	-6.87	Cardiac Hypertrophy Signaling,Estrogen-Dependent Breast Cancer Signaling,Glioblastoma Multiforme Signaling,Glioma Signaling,Growth Hormone Signaling,Hepatic Fibrosis / Hepatic Stellate Cell Activation,Huntington's Disease Signaling,IGF-1 Signaling,Myc Mediated Apoptosis Signaling,NF-κB Signaling,PTEN Signaling,RhoA Signaling,Role of NFAT in Cardiac Hypertrophy,Synaptic Long Term Depression
hsa-miR-15b	3.067	206953_s_at	LPHN2	-2.523
hsa-miR-15b	3.067	210774_s_at	NCOA4	-1.542	Androgen Signaling,Role of Wnt/GSK-3β Signaling in the Pathogenesis of Influenza,TR/RXR Activation
hsa-miR-15b	3.067	202290_at	PDAP1	-2.094
hsa-miR-15b	3.067	203242_s_at	PDLIM5	-1.972
hsa-miR-15b	3.067	204049_s_at	PHACTR2	-1.836
hsa-miR-15b	3.067	220952_s_at	PLEKHA5	-2.633
hsa-miR-15b	3.067	220892_s_at	PSAT1	-3.291	Glycine, Serine and Threonine Metabolism
hsa-miR-15b	3.067	214043_at	PTPRD	-2.048
hsa-miR-15b	3.067	203329_at	PTPRM	-2.342
hsa-miR-15b	3.067	49306_at	RASSF4	-1.597
hsa-miR-15b	3.067	205645_at	REPS2	-4.383
hsa-miR-15b	3.067	210131_x_at	SDHC	-1.562	Butanoate Metabolism,Citrate Cycle,Mitochondrial Dysfunction,Oxidative Phosphorylation
hsa-miR-15b	3.067	205799_s_at	SLC3A1	-8.711	Starch and Sucrose Metabolism
hsa-miR-15b	3.067	203908_at	SLC4A4	-5.193
hsa-miR-15b	3.067	209420_s_at	SMPD1	-3.387	Ceramide Signaling,Sphingolipid Metabolism,Sphingosine-1-phosphate Signaling,Type II Diabetes Mellitus Signaling
hsa-miR-15b	3.067	220260_at	TBC1D19	-1.689
hsa-miR-15b	3.067	209278_s_at	TFPI2	-1.6
hsa-miR-17	3.761	213198_at	ACVR1B	-2.868	Factors Promoting Cardiogenesis in Vertebrates,PPARα/RXRα Activation,TGF-β Signaling,Wnt/β-catenin Signaling
hsa-miR-17	3.761	201753_s_at	ADD3	-3.694	Protein Kinase A Signaling
hsa-miR-17	3.761	201924_at	AFF1	-1.665
hsa-miR-17	3.761	200612_s_at	AP2B1	-2.512	CTLA4 Signaling in Cytotoxic T Lymphocytes,Clathrin-mediated Endocytosis Signaling,GABA Receptor Signaling,Virus Entry via Endocytic Pathways
hsa-miR-17	3.761	214953_s_at	APP	-1.54	Amyloid Processing,Docosahexaenoic Acid (DHA) Signaling,Mitochondrial Dysfunction,Neuroprotective Role of THOP1 in Alzheimer's Disease,Reelin Signaling in Neurons
hsa-miR-17	3.761	209281_s_at	ATP2B1	-1.948	Calcium Signaling
hsa-miR-17	3.761	207507_s_at	ATP5G3	-1.726	Citrate Cycle,Glutathione Metabolism,Oxidative Phosphorylation,Purine Metabolism
hsa-miR-17	3.761	203685_at	BCL2	-1.561	Amyotrophic Lateral Sclerosis Signaling,Apoptosis Signaling,Ceramide Signaling,Cytotoxic T Lymphocyte-mediated Apoptosis of Target Cells,Death Receptor Signaling,Docosahexaenoic Acid (DHA) Signaling,Glucocorticoid Receptor Signaling,Hepatic Fibrosis / Hepatic Stellate Cell Activation,IL-15 Signaling,IL-8 Signaling,Induction of Apoptosis by HIV1,Interferon Signaling,Melanocyte Development and Pigm…
hsa-miR-17	3.761	218309_at	CAMK2N1	-2.372
hsa-miR-17	3.761	222073_at	COL4A3	-3.029
hsa-miR-17	3.761	215210_s_at	DLST	-2.963	Citrate Cycle,Lysine Degradation
hsa-miR-17	3.761	221497_x_at	EGLN1	-1.588	HIF1α Signaling
hsa-miR-17	3.761	217234_s_at	EZR	-3.28	Actin Cytoskeleton Signaling,Fcγ Receptor-mediated Phagocytosis in Macrophages and Monocytes,Leukocyte Extravasation Signaling,RhoA Signaling
hsa-miR-17	3.761	204560_at	FKBP5	-10.073	Glucocorticoid Receptor Signaling,NRF2-mediated Oxidative Stress Response
hsa-miR-17	3.761	208629_s_at	HADHA	-1.585	Bile Acid Biosynthesis,Butanoate Metabolism,Fatty Acid Elongation in Mitochondria,Fatty Acid Metabolism,Lysine Degradation,Propanoate Metabolism,Pyruvate Metabolism,Synthesis and Degradation of Ketone Bodies,Tryptophan Metabolism,Valine, Leucine and Isoleucine Degradation,β-alanine Metabolism
hsa-miR-17	3.761	213069_at	HEG1	-1.857
hsa-miR-17	3.761	202581_at	HSPA1A/HSPA1B	-4.877	Aldosterone Signaling in Epithelial Cells,Glucocorticoid Receptor Signaling,Huntington's Disease Signaling,Protein Ubiquitination Pathway
hsa-miR-17	3.761	203542_s_at	KLF9	-5.968	TR/RXR Activation
hsa-miR-17	3.761	201153_s_at	MBNL1	-2.109
hsa-miR-17	3.761	216321_s_at	NR3C1	-2.173	Acute Phase Response Signaling,Estrogen Receptor Signaling,Glucocorticoid Receptor Signaling,IL-4 Signaling,MIF-mediated Glucocorticoid Regulation,PXR/RXR Activation,Prolactin Signaling
hsa-miR-17	3.761	203242_s_at	PDLIM5	-1.972
hsa-miR-17	3.761	37152_at	PPARD	-3.886	PPAR Signaling,VDR/RXR Activation,Wnt/β-catenin Signaling
hsa-miR-17	3.761	209632_at	PPP2R3A	-2.107	AMPK Signaling,Breast Cancer Regulation by Stathmin1,CDK5 Signaling,CTLA4 Signaling in Cytotoxic T Lymphocytes,Cardiac β-adrenergic Signaling,Cell Cycle Regulation by BTG Family Proteins,Ceramide Signaling,Cyclins and Cell Cycle Regulation,Dopamine Receptor Signaling,ERK/MAPK Signaling,ILK Signaling,Mitotic Roles of Polo-Like Kinase,PI3K/AKT Signaling,Production of Nitric Oxide and Reactive Oxyge…
hsa-miR-17	3.761	206631_at	PTGER2	-10.876	Colorectal Cancer Metastasis Signaling,Eicosanoid Signaling,Endothelin-1 Signaling,G-Protein Coupled Receptor Signaling,Renin-Angiotensin Signaling,cAMP-mediated signaling
hsa-miR-17	3.761	214043_at	PTPRD	-2.048
hsa-miR-17	3.761	205645_at	REPS2	-4.383
hsa-miR-17	3.761	219263_at	RNF128	-3.014
hsa-miR-17	3.761	213236_at	SASH1	-1.627
hsa-miR-17	3.761	207057_at	SLC16A7	-6.537
hsa-miR-17	3.761	219869_s_at	SLC39A8	-1.521
hsa-miR-17	3.761	203908_at	SLC4A4	-5.193
hsa-miR-17	3.761	205920_at	SLC6A6	-6.519
hsa-miR-17	3.761	216841_s_at	SOD2	-2.387	Acute Phase Response Signaling,Mitochondrial Dysfunction,NRF2-mediated Oxidative Stress Response
hsa-miR-17	3.761	201061_s_at	STOM	-1.921
hsa-miR-17	3.761	202761_s_at	SYNE2	-4.389
hsa-miR-17	3.761	203083_at	THBS2	-3.908
hsa-miR-17	3.761	211967_at	TMEM123	-2.467
hsa-miR-17	3.761	218856_at	TNFRSF21	-2.827	Death Receptor Signaling
hsa-miR-17	3.761	203343_at	UGDH	-2.122	Nucleotide Sugars Metabolism,Pentose and Glucuronate Interconversions,Starch and Sucrose Metabolism
hsa-miR-17	3.761	217140_s_at	VDAC1	-1.759
hsa-miR-193b	2.396	222073_at	COL4A3	-3.029
hsa-miR-193b	2.396	215210_s_at	DLST	-2.963	Citrate Cycle,Lysine Degradation
hsa-miR-193b	2.396	205066_s_at	ENPP1	-3.604	Nicotinate and Nicotinamide Metabolism,Pantothenate and CoA Biosynthesis,Purine Metabolism,Pyrimidine Metabolism,Riboflavin Metabolism,Starch and Sucrose Metabolism
hsa-miR-193b	2.396	201722_s_at	GALNT1	-2.965	O-Glycan Biosynthesis
hsa-miR-193b	2.396	213069_at	HEG1	-1.857
hsa-miR-193b	2.396	201508_at	IGFBP4	-5.859	Hepatic Fibrosis / Hepatic Stellate Cell Activation,IGF-1 Signaling
hsa-miR-193b	2.396	209297_at	ITSN1	-3.273	Axonal Guidance Signaling,Caveolar-mediated Endocytosis Signaling,Ephrin Receptor Signaling,Virus Entry via Endocytic Pathways
hsa-miR-193b	2.396	221805_at	NEFL	-1.877	Amyotrophic Lateral Sclerosis Signaling
hsa-miR-193b	2.396	213273_at	ODZ4	-3.175
hsa-miR-193b	2.396	204049_s_at	PHACTR2	-1.836
hsa-miR-193b	2.396	220741_s_at	PPA2	-1.619	Oxidative Phosphorylation
hsa-miR-193b	2.396	212665_at	TIPARP	-2.595	Retinoic acid Mediated Apoptosis Signaling
hsa-miR-193b	2.396	218856_at	TNFRSF21	-2.827	Death Receptor Signaling
hsa-miR-455-3p	2.610	209993_at	ABCB1	-4.274	Hepatic Cholestasis,IL-6 Signaling,LPS/IL-1 Mediated Inhibition of RXR Function,PXR/RXR Activation,Xenobiotic Metabolism Signaling
hsa-miR-455-3p	2.610	201753_s_at	ADD3	-3.694	Protein Kinase A Signaling
hsa-miR-455-3p	2.610	212174_at	AK2	-2.014	AMPK Signaling,Purine Metabolism
hsa-miR-455-3p	2.610	204348_s_at	AK4	-2.632	AMPK Signaling,Purine Metabolism,Pyrimidine Metabolism
hsa-miR-455-3p	2.610	212224_at	ALDH1A1	-14.315	Arginine and Proline Metabolism,Aryl Hydrocarbon Receptor Signaling,Ascorbate and Aldarate Metabolism,Bile Acid Biosynthesis,Butanoate Metabolism,Fatty Acid Metabolism,Glycerolipid Metabolism,Glycolysis/Gluconeogenesis,Histidine Metabolism,LPS/IL-1 Mediated Inhibition of RXR Function,Lysine Degradation,PXR/RXR Activation,Propanoate Metabolism,Pyruvate Metabolism,RAR Activation,Retinol Metabolism,…
hsa-miR-455-3p	2.610	209424_s_at	AMACR	-7.139
hsa-miR-455-3p	2.610	218309_at	CAMK2N1	-2.372
hsa-miR-455-3p	2.610	208022_s_at	CDC14B	-1.979
hsa-miR-455-3p	2.610	201487_at	CTSC	-1.772
hsa-miR-455-3p	2.610	218102_at	DERA	-2.338	Pentose Phosphate Pathway
hsa-miR-455-3p	2.610	221245_s_at	FZD5	-2.845	Axonal Guidance Signaling,Basal Cell Carcinoma Signaling,Colorectal Cancer Metastasis Signaling,Factors Promoting Cardiogenesis in Vertebrates,G-Protein Coupled Receptor Signaling,Glioblastoma Multiforme Signaling,Human Embryonic Stem Cell Pluripotency,Molecular Mechanisms of Cancer,Ovarian Cancer Signaling,Role of Macrophages, Fibroblasts and Endothelial Cells in Rheumatoid Arthritis,Role of NAN…
hsa-miR-455-3p	2.610	204836_at	GLDC	-2.645	Glycine, Serine and Threonine Metabolism
hsa-miR-455-3p	2.610	201565_s_at	ID2	-5.226
hsa-miR-455-3p	2.610	203628_at	IGF1R	-6.87	Cardiac Hypertrophy Signaling,Estrogen-Dependent Breast Cancer Signaling,Glioblastoma Multiforme Signaling,Glioma Signaling,Growth Hormone Signaling,Hepatic Fibrosis / Hepatic Stellate Cell Activation,Huntington's Disease Signaling,IGF-1 Signaling,Myc Mediated Apoptosis Signaling,NF-κB Signaling,PTEN Signaling,RhoA Signaling,Role of NFAT in Cardiac Hypertrophy,Synaptic Long Term Depression
hsa-miR-455-3p	2.610	201508_at	IGFBP4	-5.859	Hepatic Fibrosis / Hepatic Stellate Cell Activation,IGF-1 Signaling
hsa-miR-455-3p	2.610	210119_at	KCNJ15	-1.745
hsa-miR-455-3p	2.610	204016_at	LARS2	-1.552	Aminoacyl-tRNA Biosynthesis,Valine, Leucine and Isoleucine Biosynthesis
hsa-miR-455-3p	2.610	215446_s_at	LOX	-14.526
hsa-miR-455-3p	2.610	202784_s_at	NNT	-2.3	Nicotinate and Nicotinamide Metabolism
hsa-miR-455-3p	2.610	215073_s_at	NR2F2	-2.469	RAR Activation,Role of Oct4 in Mammalian Embryonic Stem Cell Pluripotency
hsa-miR-455-3p	2.610	219032_x_at	OPN3	-2.028	Phototransduction Pathway
hsa-miR-455-3p	2.610	203242_s_at	PDLIM5	-1.972
hsa-miR-455-3p	2.610	203895_at	PLCB4	-1.757	14-3-3-mediated Signaling,Aldosterone Signaling in Epithelial Cells,Axonal Guidance Signaling,Breast Cancer Regulation by Stathmin1,CCR3 Signaling in Eosinophils,CREB Signaling in Neurons,CXCR4 Signaling,Cardiac Hypertrophy Signaling,Cellular Effects of Sildenafil (Viagra),Chemokine Signaling,Cholecystokinin/Gastrin-mediated Signaling,Endothelin-1 Signaling,G Protein Signaling Mediated by Tubby,G…
hsa-miR-455-3p	2.610	202066_at	PPFIA1	-2.536
hsa-miR-455-3p	2.610	204044_at	QPRT	-1.841	Nicotinate and Nicotinamide Metabolism
hsa-miR-455-3p	2.610	212451_at	SECISBP2L	-2.096
hsa-miR-455-3p	2.610	202704_at	TOB1	-1.84	Antiproliferative Role of TOB in T Cell Signaling,Regulation of IL-2 Expression in Activated and Anergic T Lymphocytes
hsa-miR-100	6.773	204560_at	FKBP5	-10.073	Glucocorticoid Receptor Signaling,NRF2-mediated Oxidative Stress Response
hsa-miR-100	6.773	221245_s_at	FZD5	-2.845	Axonal Guidance Signaling,Basal Cell Carcinoma Signaling,Colorectal Cancer Metastasis Signaling,Factors Promoting Cardiogenesis in Vertebrates,G-Protein Coupled Receptor Signaling,Glioblastoma Multiforme Signaling,Human Embryonic Stem Cell Pluripotency,Molecular Mechanisms of Cancer,Ovarian Cancer Signaling,Role of Macrophages, Fibroblasts and Endothelial Cells in Rheumatoid Arthritis,Role of NAN…
hsa-miR-100	6.773	203628_at	IGF1R	-6.87	Cardiac Hypertrophy Signaling,Estrogen-Dependent Breast Cancer Signaling,Glioblastoma Multiforme Signaling,Glioma Signaling,Growth Hormone Signaling,Hepatic Fibrosis / Hepatic Stellate Cell Activation,Huntington's Disease Signaling,IGF-1 Signaling,Myc Mediated Apoptosis Signaling,NF-κB Signaling,PTEN Signaling,RhoA Signaling,Role of NFAT in Cardiac Hypertrophy,Synaptic Long Term Depression
hsa-miR-100	6.773	201153_s_at	MBNL1	-2.109
hsa-miR-100	6.773	201408_at	PPP1CB	-2.24	Actin Cytoskeleton Signaling,Breast Cancer Regulation by Stathmin1,CCR3 Signaling in Eosinophils,CDK5 Signaling,Cardiac β-adrenergic Signaling,Cdc42 Signaling,Cellular Effects of Sildenafil (Viagra),Chemokine Signaling,Dopamine Receptor Signaling,EIF2 Signaling,ERK/MAPK Signaling,Insulin Receptor Signaling,Integrin Signaling,Phospholipase C Signaling,Production of Nitric Oxide and Reactive Oxygen…
hsa-miR-125b	5.738	203196_at	ABCC4	-1.899	LPS/IL-1 Mediated Inhibition of RXR Function,NRF2-mediated Oxidative Stress Response
hsa-miR-125b	5.738	214069_at	ACSM2B	-3.116
hsa-miR-125b	5.738	202820_at	AHR	-3.113	Aryl Hydrocarbon Receptor Signaling,Xenobiotic Metabolism Signaling
hsa-miR-125b	5.738	219558_at	ATP13A3	-2.107
hsa-miR-125b	5.738	211631_x_at	B4GALT1	-2.99	Galactose Metabolism,Keratan Sulfate Biosynthesis,N-Glycan Biosynthesis
hsa-miR-125b	5.738	203685_at	BCL2	-1.561	Amyotrophic Lateral Sclerosis Signaling,Apoptosis Signaling,Ceramide Signaling,Cytotoxic T Lymphocyte-mediated Apoptosis of Target Cells,Death Receptor Signaling,Docosahexaenoic Acid (DHA) Signaling,Glucocorticoid Receptor Signaling,Hepatic Fibrosis / Hepatic Stellate Cell Activation,IL-15 Signaling,IL-8 Signaling,Induction of Apoptosis by HIV1,Interferon Signaling,Melanocyte Development and Pigm…
hsa-miR-125b	5.738	208677_s_at	BSG	-1.885
hsa-miR-125b	5.738	208022_s_at	CDC14B	-1.979
hsa-miR-125b	5.738	222073_at	COL4A3	-3.029
hsa-miR-125b	5.738	206100_at	CPM	-9.016
hsa-miR-125b	5.738	201487_at	CTSC	-1.772
hsa-miR-125b	5.738	204845_s_at	ENPEP	-7.558
hsa-miR-125b	5.738	205066_s_at	ENPP1	-3.604	Nicotinate and Nicotinamide Metabolism,Pantothenate and CoA Biosynthesis,Purine Metabolism,Pyrimidine Metabolism,Riboflavin Metabolism,Starch and Sucrose Metabolism
hsa-miR-125b	5.738	1487_at	ESRRA	-1.621
hsa-miR-125b	5.738	207057_at	SLC16A7	-6.537
hsa-miR-125b	5.738	219869_s_at	SLC39A8	-1.521
hsa-miR-125b	5.738	203908_at	SLC4A4	-5.193
hsa-miR-125b	5.738	211967_at	TMEM123	-2.467
hsa-miR-125b	5.738	219274_at	TSPAN12	-5.785
hsa-miR-16	2.583	204348_s_at	AK4	-2.632	AMPK Signaling,Purine Metabolism,Pyrimidine Metabolism
hsa-miR-16	2.583	200612_s_at	AP2B1	-2.512	CTLA4 Signaling in Cytotoxic T Lymphocytes,Clathrin-mediated Endocytosis Signaling,GABA Receptor Signaling,Virus Entry via Endocytic Pathways
hsa-miR-16	2.583	214953_s_at	APP	-1.54	Amyloid Processing,Docosahexaenoic Acid (DHA) Signaling,Mitochondrial Dysfunction,Neuroprotective Role of THOP1 in Alzheimer's Disease,Reelin Signaling in Neurons
hsa-miR-16	2.583	219558_at	ATP13A3	-2.107
hsa-miR-16	2.583	207507_s_at	ATP5G3	-1.726	Citrate Cycle,Glutathione Metabolism,Oxidative Phosphorylation,Purine Metabolism
hsa-miR-16	2.583	211631_x_at	B4GALT1	-2.99	Galactose Metabolism,Keratan Sulfate Biosynthesis,N-Glycan Biosynthesis
hsa-miR-16	2.583	203685_at	BCL2	-1.561	Amyotrophic Lateral Sclerosis Signaling,Apoptosis Signaling,Ceramide Signaling,Cytotoxic T Lymphocyte-mediated Apoptosis of Target Cells,Death Receptor Signaling,Docosahexaenoic Acid (DHA) Signaling,Glucocorticoid Receptor Signaling,Hepatic Fibrosis / Hepatic Stellate Cell Activation,IL-15 Signaling,IL-8 Signaling,Induction of Apoptosis by HIV1,Interferon Signaling,Melanocyte Development and Pigm…
hsa-miR-16	2.583	209301_at	CA2	-3.207	Nitrogen Metabolism
hsa-miR-16	2.583	210026_s_at	CARD10	-2.007	B Cell Receptor Signaling,NF-κB Signaling,PI3K Signaling in B Lymphocytes
hsa-miR-16	2.583	208022_s_at	CDC14B	-1.979
hsa-miR-16	2.583	201942_s_at	CPD	-3.716
hsa-miR-16	2.583	202436_s_at	CYP1B1	-2.548	Arachidonic Acid Metabolism,Aryl Hydrocarbon Receptor Signaling,Fatty Acid Metabolism,Linoleic Acid Metabolism,Metabolism of Xenobiotics by Cytochrome P450,Tryptophan Metabolism,Xenobiotic Metabolism Signaling
hsa-miR-16	2.583	214724_at	DIXDC1	-3.411
hsa-miR-16	2.583	215210_s_at	DLST	-2.963	Citrate Cycle,Lysine Degradation
hsa-miR-16	2.583	203810_at	DNAJB4	-1.814	Aldosterone Signaling in Epithelial Cells,NRF2-mediated Oxidative Stress Response,Protein Ubiquitination Pathway
hsa-miR-16	2.583	221497_x_at	EGLN1	-1.588	HIF1α Signaling
hsa-miR-16	2.583	1487_at	ESRRA	-1.621
hsa-miR-16	2.583	204560_at	FKBP5	-10.073	Glucocorticoid Receptor Signaling,NRF2-mediated Oxidative Stress Response
hsa-miR-16	2.583	211458_s_at	GABARAPL1	-2.896
hsa-miR-16	2.583	201722_s_at	GALNT1	-2.965	O-Glycan Biosynthesis
hsa-miR-16	2.583	200947_s_at	GLUD1	-2.873	Arginine and Proline Metabolism,D-glutamine and D-glutamate Metabolism,Glutamate Metabolism,Nitrogen Metabolism,Urea Cycle and Metabolism of Amino Groups
hsa-miR-16	2.583	215794_x_at	GLUD2	-2.423	Arginine and Proline Metabolism,D-glutamine and D-glutamate Metabolism,Glutamate Metabolism,Nitrogen Metabolism,Urea Cycle and Metabolism of Amino Groups
hsa-miR-16	2.583	202581_at	HSPA1A/HSPA1B	-4.877	Aldosterone Signaling in Epithelial Cells,Glucocorticoid Receptor Signaling,Huntington's Disease Signaling,Protein Ubiquitination Pathway
hsa-miR-16	2.583	203628_at	IGF1R	-6.87	Cardiac Hypertrophy Signaling,Estrogen-Dependent Breast Cancer Signaling,Glioblastoma Multiforme Signaling,Glioma Signaling,Growth Hormone Signaling,Hepatic Fibrosis / Hepatic Stellate Cell Activation,Huntington's Disease Signaling,IGF-1 Signaling,Myc Mediated Apoptosis Signaling,NF-κB Signaling,PTEN Signaling,RhoA Signaling,Role of NFAT in Cardiac Hypertrophy,Synaptic Long Term Depression
hsa-miR-16	2.583	206953_s_at	LPHN2	-2.523
hsa-miR-16	2.583	210774_s_at	NCOA4	-1.542	Androgen Signaling,Role of Wnt/GSK-3β Signaling in the Pathogenesis of Influenza,TR/RXR Activation
hsa-miR-16	2.583	202290_at	PDAP1	-2.094
hsa-miR-16	2.583	203242_s_at	PDLIM5	-1.972
hsa-miR-16	2.583	204049_s_at	PHACTR2	-1.836
hsa-miR-16	2.583	220952_s_at	PLEKHA5	-2.633
hsa-miR-16	2.583	220892_s_at	PSAT1	-3.291	Glycine, Serine and Threonine Metabolism
hsa-miR-16	2.583	214043_at	PTPRD	-2.048
hsa-miR-16	2.583	203329_at	PTPRM	-2.342
hsa-miR-16	2.583	49306_at	RASSF4	-1.597
hsa-miR-16	2.583	205645_at	REPS2	-4.383
hsa-miR-16	2.583	210131_x_at	SDHC	-1.562	Butanoate Metabolism,Citrate Cycle,Mitochondrial Dysfunction,Oxidative Phosphorylation
hsa-miR-16	2.583	205799_s_at	SLC3A1	-8.711	Starch and Sucrose Metabolism
hsa-miR-16	2.583	203908_at	SLC4A4	-5.193
hsa-miR-16	2.583	209420_s_at	SMPD1	-3.387	Ceramide Signaling,Sphingolipid Metabolism,Sphingosine-1-phosphate Signaling,Type II Diabetes Mellitus Signaling
hsa-miR-16	2.583	220260_at	TBC1D19	-1.689
hsa-miR-16	2.583	209278_s_at	TFPI2	-1.6
